# Supplementary material for: Effects of Inorganic Salts on Curdlan Production and Structural Properties
Source: Gels. 2025 Apr 23;11(5):313. doi: 10.3390/gels11050313 (PMC12111470; doi:10.3390/gels11050313)
Supplement: Supplementary file 1 [file gels-11-00313-s001.zip]

Archive with 1 entries (1 files):
- gels-3574857-supplementary.pdf
